# Supplementary material for: Discriminative ‘Turn-on’ Detection of Al3+ and Ga3+ Ions as Well as Aspartic Acid by Two Fluorescent Chemosensors
Source: Sensors (Basel). 2023 Feb 6;23(4):1798. doi: 10.3390/s23041798 (PMC9964346; doi:10.3390/s23041798)
Supplement: Supplementary file 1 [file sensors-23-01798-s001.zip]

Archive with 1 entries (1 files):
- sensors-2153770-supplementary.pdf
